# Supplementary material for: The Soybean High Density ‘Forrest’ by ‘Williams 82’ SNP-Based Genetic Linkage Map Identifies QTL and Candidate Genes for Seed Isoflavone Content
Source: Plants (Basel). 2021 Sep 27;10(10):2029. doi: 10.3390/plants10102029 (PMC8541105; doi:10.3390/plants10102029)
Supplement: Supplementary file 1 [file plants-10-02029-s001.zip]

Archive with 1 entries (1 files):
- plants-1372056-supplementary.pdf
